# Supplementary material for: The Study of a Novel Paeoniflorin-Converting Enzyme from Cunninghamella blakesleeana
Source: Molecules. 2023 Jan 29;28(3):1289. doi: 10.3390/molecules28031289 (PMC9921665; doi:10.3390/molecules28031289)
Supplement: Supplementary file 1 [file molecules-28-01289-s001.zip]

Archive with 1 entries (1 files):
- molecules-2136310-supplementary.pdf
